# Supplementary material for: Inferences from structural comparison: flexibility, secondary structure wobble and sequence alignment optimization
Source: BMC Bioinformatics. 2012 Sep 11;13(Suppl 15):S12. doi: 10.1186/1471-2105-13-S15-S12 (PMC3439719; doi:10.1186/1471-2105-13-S15-S12)
Supplement: Additional file 2 — PDB entries and their resolution. Some PDB entries have two resolution values. [file 1471-2105-13-S15-S12-S2.txt]

PDB ID	Resolution
139L	1.7
140L	2.1
141L	2
142L	2
143L	2
149L	2.6
150L	2.2
156L	1.8
159L	1.8
172L	1.9
177L	2.5
178L	2.71
196L	2.3
197L	2.1
198L	2
199L	1.85
1A28	1.8
1A29	2.74
1A2F	2.1
1A2G	2.1
1A3Y	2.25
1A52	2.8
1A69	2.1
1A9O	2
1A9P	2.4
1A9Q	2
1A9R	2
1A9S	2
1A9T	2
1AA4	2.1
1AAJ	1.8
1AAN	2
1AC4	2.1
1AC8	2.1
1ADS	1.65
1AEB	2.1
1AED	2.1
1AEE	2.1
1AEF	2.1
1AEG	2.1
1AEH	2.1
1AEJ	2.1
1AEK	2.1
1AEM	2.1
1AEN	2.1
1AEO	2.1
1AEQ	2.1
1AES	2.1
1AET	2.1
1AEU	2.1
1AEV	2.1
1AEW	1.95
1AG0	2.4
1AG1	2.36
1AI9	1.85
1AIG	2.6
1AIJ	2.2
1AKD	1.8
1AL2	2.9
1AOE	1.6
1APT	1.8
1APU	1.8
1APV	1.8
1APW	1.8
1AR6	2.9
1AR7	2.9
1AR8	2.9
1AR9	2.9
1ARP	1.9
1ARU	1.6
1ARV	1.6
1ARW	1.6
1ARX	1.9
1ARY	1.9
1ASJ	2.9
1ATJ	2.15
1AX0	1.9
1AX1	1.95
1AX2	1.95
1AXY	1.95
1AXZ	1.95
1AYM	2.15
1AYN	2.9
1AZ1	1.8
1AZ2	2.9
1AZN	2.6
1AZR	2.4
1AZU	2.7
1AZV	1.9
1B0O	2.5
1B4L	1.8
1B4T	1.8
1B6I	1.9
1B7T	2.5
1B8E	1.95
1B8N	2
1B8O	1.5
1BAW	2.8
1BCF	2.9
1BE0	1.96
1BEB	1.8
1BEE	2.6
1BEJ	2.4
1BEK	2.2
1BEM	2.2
1BEP	2.2
1BEQ	2.16
1BES	2
1BEX	2.3
1BEZ	2.1
1BFR	2.94
1BGA	2.4
1BGG	2.3
1BJ9	2.2
1BKZ	1.9
1BOZ	2.1
1BQK	1.35
1BQP	2.1
1BQR	1.6
1BSO	2.23
1BSQ	2.22
1BSY	2.24
1BXA	1.3
1BXH	2.75
1BXO	0.95
1BXQ	1.41
1BZW	2.7
1C57	2.4
1C63	2
1C64	2
1C65	2
1C66	2.1
1C67	2.2
1C68	2.5
1C69	1.8
1C6A	2.1
1C6B	2.2
1C6L	1.9
1C6M	2.1
1C6N	2.2
1C8I	2
1C8J	2.1
1C8M	2.8
1CB4	2.3
1CBJ	1.65
1CBQ	2.2
1CBS	1.8
1CCA	1.8
1CCB	2.1
1CCC	2
1CCE	2.3
1CCG	2.1
1CCI	2.4
1CCJ	2.1
1CCK	2.1
1CCL	2
1CCP	2.2
1CD2	2.2
1CDL	2
1CIJ	2.3
1CIW	2.7
1CJP	2.78
1CK6	1.9
1CL6	1.7
1CLL	1.7
1CM1	2
1CM4	2
1CMJ	1.7
1CMN	1.7
1CMP	1.9
1CMQ	2.3
1CMT	2.1
1CMU	2.1
1COB	2
1CON	2
1CP4	1.9
1CPD	2.2
1CPE	2.2
1CPF	2.2
1CR7	2.6
1CV2	1.58
1CVN	2.3
1CYF	2.35
1D07	2
1D9W	1.7
1DAJ	2.3
1DAT	2.05
1DCC	2.2
1DDR	2.45
1DDS	2.2
1DFV	2.6
1DHF	2.3
1DHI	1.9
1DHJ	1.8
1DJ1	1.93
1DJ5	1.93
1DLR	2.3
1DLS	2.3
1DQ0	1.7
1DQ1	2.15
1DQ5	2
1DQ6	1.9
1DRA	1.9
1DRB	1.96
1DRE	2.6
1DRF	2
1DRH	2.3
1DS4	2.02
1DS8	2.5
1DSE	2
1DSG	2.56
1DSO	2.03
1DSP	2.03
1DV3	2.5
1DV6	2.5
1DWA	2
1DWF	2
1DWG	2
1DWH	2
1DWI	2
1DWJ	2.4
1DWO	2.2
1DWP	2.2
1DXR	2
1DYA	1.9
1DYB	1.75
1DYC	2.1
1DYD	2.1
1DYE	1.8
1DYF	1.9
1DYG	2.1
1DYH	1.9
1DYI	1.9
1DYJ	1.85
1DYR	1.86
1DZ4	1.6
1DZ6	1.9
1DZ8	1.9
1DZ9	1.9
1DZJ	2
1DZK	1.48
1DZM	1.93
1DZP	1.83
1DZQ	2.85
1E00	1.83
1E02	2.15
1E06	2.12
1E14	2.7
1E1E	2.5
1E1F	2.6
1E26	2
1E3K	2.8
1E4I	2
1E4L	2.2
1E4M	1.2
1E4N	2.1
1E55	2
1E56	2.1
1E5Y	2
1E5Z	2
1E65	1.85
1E67	2.14
1E6D	2.3
1E6Q	1.35
1E6S	1.35
1E6X	1.6
1E70	1.65
1E71	1.5
1E72	1.6
1E73	1.5
1E89	2.1
1E8D	2.2
1E9Q	1.75
1EAJ	1.35
1EB8	2.1
1EB9	2.1
1EBE	2.2
1ECP	2
1EDB	2.01
1EDD	2.19
1EDE	1.9
1EF3	2.8
1EHE	1.7
1EHF	1.7
1EHG	1.7
1EL3	1.7
1ENR	1.83
1ERB	1.9
1ETJ	2.3
1EXB	2.1
1EZV	2.3
1F18	1.7
1F1A	1.8
1F1D	2.1
1F1G	1.35
1F24	1.4
1F25	1.4
1F26	1.4
1F4T	1.93
1F4U	2.69
1F5W	1.7
1F6N	2.8
1FAG	2.7
1FAH	2.3
1FEL	1.8
1FEM	1.9
1FEN	1.9
1FKN	1.9
1FNP	2.6
1FNQ	2.6
1FUN	2.85
1FYU	2.6
1G4Y	1.6
1G50	2.9
1G85	1.8
1GEB	2.03
1GED	2
1GEI	1.6
1GEJ	1.5
1GEK	1.7
1GEM	2
1GIC	2
1GJM	2.2
1GKB	1.56
1GOW	2.6
1GT1	1.71
1GT3	1.8
1GT4	2.1
1GT5	2.08
1GW2	2.15
1GWO	2.07
1GWT	1.7
1GWU	1.31
1GX2	2.2
1GX8	2.4
1GX9	2.34
1GXA	2.35
1GZA	2.06
1GZB	1.8
1GZW	1.7
1H49	1.9
1H55	1.61
1H57	1.6
1H58	1.7
1H5A	1.6
1H5C	1.62
1H5D	1.6
1H5E	1.6
1H5F	1.6
1H5G	1.6
1H5H	1.6
1H5I	1.6
1H5J	1.6
1H5K	1.6
1H5L	1.6
1H5M	1.6
1HBP	1.9
1HBQ	1.7
1HCH	1.57
1HDE	2.7
1HFP	2.1
1HFQ	2.1
1HFR	2.1
1HKD	2.09
1HL4	1.82
1HL5	1.8
1HN2	1.8
1HQP	2.3
1HQW	2.4
1HRI	3
1HRS	2.6
1HRV	3
1HSR	1.6
1HXJ	2.05
1HXS	2.2
1I38	2
1I3H	1.2
1IA1	1.7
1IA2	1.82
1IA3	1.78
1IA4	1.85
1IB5	2.45
1IBB	2.1
1IBD	2
1IBF	2.2
1IBH	2
1IEI	2.5
1IER	2.26
1IES	2.6
1IHI	3
1IIG	2.6
1IIH	2.2
1ILS	2.2
1ILU	2.3
1IO7	1.5
1IO8	2
1IO9	2.05
1IQ5	1.8
1IUN	2.8
1IUO	2
1IUP	1.6
1IWI	2
1IWJ	2
1IWK	2
1IZ7	1.58
1IZ8	2
1J51	2.2
1J96	1.25
1JBC	1.15
1JCV	1.55
1JDS	1.8
1JDU	2.5
1JDV	2
1JE1	1.8
1JFB	1
1JFC	1.05
1JGW	2.8
1JGX	3.01
1JGY	2.7
1JGZ	2.7
1JK9	2.9
1JN2	1.9
1JOJ	3
1JOL	1.96
1JOM	1.9
1JPV	1.8
1JPZ	1.65
1JUI	2.75
1JV4	1.75
1JVL	2
1JVO	2.75
1JW6	1.93
1JYC	2.75
1JYI	2.75
1JZE	1.6
1JZF	1.5
1JZG	1.4
1JZH	1.7
1JZI	1.62
1JZJ	1.8
1K2O	1.65
1K3F	2.5
1K5M	2.7
1K5P	1.8
1K63	1.8
1K6E	1.85
1K6L	3.1
1K6N	3.1
1K8C	2.1
1K90	2.75
1K93	2.95
1K9S	2
1KB9	2.3
1KBY	2.5
1KK7	3.2
1KK8	2.3
1KLK	2.3
1KMS	1.09
1KMV	1.05
1KNI	1.7
1KQM	3
1KT3	1.4
1KT4	1.461
1KT5	1.46
1KT6	1.1
1KT7	1.274
1KV5	1.65
1KV6	2.7
1KV8	1.62
1KW1	2.2
1KYO	2.97
1KZM	2
1L00	1.9
1L01	1.7
1L02	1.7
1L03	1.7
1L04	1.7
1L05	1.7
1L06	1.7
1L07	1.7
1L08	1.7
1L09	1.7
1L10	1.7
1L11	1.7
1L12	1.7
1L13	1.7
1L14	1.7
1L15	1.7
1L16	1.7
1L17	1.7
1L18	1.7
1L19	1.7
1L20	1.85
1L21	1.85
1L22	1.7
1L23	1.7
1L24	1.7
1L25	1.8
1L26	1.7
1L27	1.8
1L28	1.9
1L29	1.7
1L2O	2.8
1L30	1.7
1L31	1.8
1L32	1.7
1L33	1.7
1L34	1.9
1L37	1.85
1L38	1.8
1L41	1.75
1L42	1.8
1L43	1.8
1L44	1.7
1L45	1.7
1L46	1.7
1L47	1.7
1L48	1.7
1L53	1.85
1L56	1.8
1L57	1.9
1L58	1.65
1L60	1.7
1L69	1.9
1L6M	2.4
1L79	1.9
1L84	1.9
1L89	1.9
1L96	2
1L97	2
1L98	1.8
1L99	1.95
1L9B	2.4
1L9J	3.25
1LGB	3.3
1LGC	2.8
1LGU	1.9
1LGW	1.85
1LGX	1.9
1LI2	2
1LI3	1.85
1LI6	2
1LIN	2
1LOA	2.2
1LOB	2
1LOC	2.05
1LOD	2.05
1LOE	1.9
1LOF	2.3
1LTE	2
1LWL	2.2
1LY3	1.9
1LY4	2.1
1LY9	2
1LYC	1.57
1LYK	2
1LYX	1.9
1LZO	2.8
1M3X	2.55
1M4H	2.1
1M73	2.3
1M78	1.71
1M79	1.7
1M7A	1.76
1M7O	2.4
1M7P	2.4
1MDA	2.5
1MG2	2.25
1MG3	2.4
1MI3	1.8
1MJ5	0.95
1MKD	2.9
1MOJ	1.9
1MPS	2.55
1MPW	2.34
1MTZ	1.8
1MU0	2.4
1MVS	1.9
1MVT	1.8
1MXE	1.7
1N18	2
1N19	1.86
1N3O	2
1N3P	2.1
1N3Q	2.2
1N40	1.06
1NA1	3.3
1NC1	2
1NC3	2.2
1NCQ	2.5
1NCR	2.7
1ND2	2.5
1ND3	2.8
1NLS	0.94
1NOO	2.2
1NXD	1.9
1NZR	2.2
1O5X	1.1
1O76	1.8
1OAF	1.4
1OAG	1.75
1OAJ	1.73
1OAL	1.5
1OBP	2
1OD7	3
1OD9	2.1
1OFS	1.8
1OGV	2.35
1OHJ	2.5
1OHK	2.5
1OIF	2.12
1OOJ	2.11
1OTX	2.7
1OTY	2.5
1OU4	2.5
1OUM	2.4
1OV5	2.1
1OV6	2.4
1OV7	2
1OVG	2.2
1OVH	1.95
1OVJ	2
1OVK	2.1
1OWY	1.9
1OWZ	1.9
1OYN	2
1OZT	2.5
1P2Y	2.3
1P7R	2.85
1P84	2.5
1PBN	2
1PBO	2.2
1PCR	2.65
1PD8	2.1
1PD9	2.2
1PDB	2.2
1PF7	2.6
1PHA	1.63
1PHB	1.6
1PHC	1.6
1PHD	1.6
1PHE	1.6
1PHF	1.6
1PHG	1.6
1PK0	3.3
1PK7	2.5
1PK9	1.9
1PKE	2.3
1PO1	2.9
1PO2	2.9
1POV	2.8
1PPK	1.8
1PPL	1.7
1PPM	1.7
1PR0	2.2
1PR1	2.3
1PR2	2.3
1PR4	2.4
1PR5	2.5
1PRC	2.3
1PSS	3
1PST	3
1PTW	2.3
1PTZ	1.8
1PU0	1.7
1PW7	2
1PWL	1.1
1PWM	0.92
1PWY	2.8
1Q0E	1.15
1Q6L	1.8
1Q6O	1.202
1Q6Q	1.695
1Q6R	1.76
1Q8O	2.2
1Q8P	1.75
1Q8Q	2.05
1Q8S	2.05
1Q8V	1.85
1Q9M	2.3
1QDC	2
1QDO	2.8
1QF3	2.8
1QFP	2.8
1QGH	2.35
1QGL	2.66
1QIV	2.64
1QIW	2.3
1QJ4	1.1
1QJU	2.8
1QJX	2.8
1QJY	2.8
1QKT	2.2
1QKU	3.2
1QMQ	1.55
1QNW	2.35
1QNY	1.8
1QOO	2.75
1QOS	2.95
1QOT	3
1QOV	2.1
1QRQ	2.8
1QUH	1.85
1QUO	1.9
1QVI	2.54
1QX5	2.54
1QY0	1.8
1QY1	1.7
1QY2	1.75
1R08	3
1R09	2.9
1R2C	2.86
1R38	2.2
1RA1	1.9
1RA2	1.6
1RA3	1.8
1RA8	1.8
1RA9	1.55
1RB2	2.1
1RB3	2.3
1RC4	1.9
1RCT	2.8
1RD7	2.6
1RE7	2.6
1RE9	1.45
1RF7	1.8
1RF9	1.8
1RFG	2.9
1RG5	2.5
1RG7	2
1RGN	2.8
1RH3	2.4
1RIN	2.6
1RIR	2.9
1RIT	2.85
1RLB	3.1
1RMU	3
1ROM	2
1RQK	2.7
1RR6	2.5
1RSZ	2.2
1RT9	2.3
1RTP	2
1RUC	3.1
1RUD	2.9
1RUE	2.9
1RUF	2.9
1RUG	3
1RUH	3
1RUI	3
1RUJ	3
1RVJ	2.75
1RWY	1.05
1RX1	2
1RX2	1.8
1RX3	2.2
1RX4	2.2
1RX5	2.3
1RX6	2
1RX7	2.3
1RX8	2.8
1RX9	1.9
1RXC	2.35
1RXS	2.8
1RXU	3.1
1RXY	1.7
1RY0	1.69
1RY5	2.1
1RY8	1.69
1RYC	1.8
1RYZ	2.9
1RZH	1.8
1RZZ	2.4
1S00	2.6
1S1A	1.8
1S1P	1.2
1S1R	2
1S26	3
1S2A	1.7
1S2C	1.8
1S3P	2
1S3U	2.5
1S3V	1.8
1S3W	1.9
1S3Y	2.25
1S5G	3.1
1S6V	1.88
1S73	1.53
1S9P	2.13
1SBM	1.69
1SC9	1.8
1SCI	2.18
1SCK	1.7
1SCM	2.8
1SCQ	2.9
1SCR	2
1SCS	1.6
1SDQ	1.69
1SF3	1.05
1SFD	0.99
1SFH	1.05
1SFY	2.55
1SGZ	2
1SJ9	2.5
1SK6	3.2
1SM9	2.2
1SMJ	2.75
1SO3	1.9
1SO4	1.7
1SO5	1.8
1SO6	1.902
1SOS	2.5
1SPD	2.4
1SQ7	2.85
1SR6	2.75
1SR7	1.46
1SSD	2.9
1SSG	2.9
1SU5	2.7
1SW0	1.71
1SW3	2.03
1SW7	2.22
1SXA	1.9
1SXB	2
1SXC	1.9
1SXN	1.9
1SXS	2
1SXZ	2.05
1T0U	2.2
1T40	1.8
1T41	1.05
1T5K	1.4
1T5Z	2.3
1T63	2.07
1T65	1.66
1T85	1.8
1T86	1.9
1T87	1.8
1T88	1.9
1TB7	1.63
1TBB	1.6
1TCU	2
1TD1	1.9
1TDR	2.5
1TEI	2.7
1TGV	2.2
1TGY	2.2
1TJO	1.6
1TK6	2.2
1TKO	2.9
1TKP	2.2
1TPB	1.9
1TPC	1.9
1TPD	2.1
1TPE	2.1
1TPF	1.8
1TPH	1.8
1TPU	1.9
1TPV	1.9
1TPW	1.9
1TR1	2.2
1TRD	2.5
1TSI	2.84
1U1C	2.2
1U1D	2.001
1U1E	2.001
1U1F	2.3
1U1G	1.95
1U71	2.2
1U72	1.9
1U74	2.4
1U75	2.55
1UK6	1.95
1UK7	1.7
1UK8	1.6
1UK9	1.8
1UKA	1.7
1UKB	1.8
1UKG	1.7
1UL9	2.22
1ULA	2.75
1ULB	2.75
1ULC	2.6
1ULD	2.1
1ULE	2.15
1ULF	2.36
1ULG	2.2
1ULW	2
1UMN	1.95
1UMX	2.8
1URL	2.4
1US0	0.66
1UWI	2.55
1UWR	2.14
1UXL	1.6
1UXM	1.9
1UYQ	2.2
1UYU	2
1UZ2	1.95
1V08	1.9
1V0H	1.46
1V2H	2.7
1V3Q	2.8
1V41	2.85
1V45	2.86
1V4E	2.28
1V4H	2.8
1V4I	2.4
1V4J	2.85
1V4K	2.45
1V6I	2.15
1V6J	2.9
1V6K	2.4
1V6L	2.5
1V6M	2.7
1V6O	3
1VAL	3
1VAM	2.75
1VBD	2.9
1VG2	3.1
1VG3	2.7
1VG4	3.3
1VG6	3.35
1VGA	1.8
1VJ3	2.1
1VLN	2.4
1VLX	1.9
1VRH	3
1VRN	2.2
1W3J	2
1W4W	1.55
1W4Y	1.6
1W6M	2.3
1W6N	1.65
1W6O	1.9
1W6P	1.8
1W6Q	2.1
1W9B	1.7
1W9D	1.6
1WBF	2.3
1WBL	2.5
1WDC	2
1WKZ	3.4
1WL0	3.2
1WL1	3.45
1WL2	2.8
1WOA	2.8
1WOB	2.8
1WRZ	2
1WUV	2.3
1X71	2.1
1X89	2.1
1X8U	2.2
1X96	1.4
1X97	1.4
1X98	1.3
1XB6	1.823
1XBV	1.66
1XBY	1.58
1XCA	2.3
1XEP	1.55
1XFU	3.35
1XFV	3.35
1XFW	3.4
1XFY	3.3
1XFZ	3.25
1XGD	2.1
1XJ7	2.7
1XJB	1.9
1XN2	1.9
1XN3	2
1XNN	2.2
1XOM	1.55
1XON	1.72
1XOQ	1.83
1XOR	1.54
1XP1	1.8
1XP6	1.7
1XP9	1.8
1XPC	1.6
1XQD	1.8
1XQN	2.5
1XQV	2.3
1XQW	2
1XQX	2.1
1XQY	3.2
1XRL	1.82
1XRM	2.7
1XRN	2.8
1XRO	1.8
1XRP	2.3
1XRQ	2.8
1XRR	2.4
1XS7	2.8
1XVJ	1.8
1Y1Q	2.35
1Y1R	2.11
1Y1S	2.55
1Y1T	1.77
1Y2B	1.4
1Y2C	1.67
1Y2D	1.7
1Y2E	2.1
1Y2K	1.36
1Y6Q	2.2
1Y6R	2.2
1YAI	1.9
1YAS	1.9
1YAZ	1.7
1YB6	1.54
1YB7	1.76
1YDV	2.2
1YE4	2.4
1YE6	2.3
1YF6	2.25
1YHK	2.1
1YHL	1.95
1YIM	1.9
1YP6	1.8
1YP7	2
1YR5	1.7
1YRC	1.4
1YRD	1.7
1YRY	2.8
1YSO	1.73
1YST	3
1Z10	1.9
1Z11	2.05
1Z3N	1.04
1Z53	1.13
1Z5N	2.1
1Z5O	2
1Z5P	2
1Z89	1.43
1Z8A	0.95
1Z9A	2.4
1ZBY	1.2
1ZBZ	1.29
1ZIA	1.54
1ZIB	2
1ZL2	1.85
1ZND	1.6
1ZNE	2
1ZNG	1.6
1ZNH	2.1
1ZNK	1.6
1ZNL	1.7
1ZO4	1.46
1ZO9	1.7
1ZOA	1.74
1ZUC	2
1ZUZ	1.91
200L	1.95
212L	1.76
223L	1.9
225L	1.9
226L	1.8
249L	1.9
250L	1.8
251L	2.6
252L	2.1
256L	1.8
2A0W	2.28
2A0X	2.28
2A0Y	2.28
2A1M	2.1
2A1N	1.9
2A1O	1.55
2A79	2.9
2A7A	1.75
2ACQ	1.76
2ACR	1.76
2ACS	1.76
2ACU	1.76
2AEO	1.8
2AGT	1
2AKQ	3
2ANO	2.68
2ANQ	2.13
2ANZ	1.75
2AQD	1.35
2AQN	1.4
2AQP	1.3
2AQQ	1.65
2AQR	1.75
2AQS	1.7
2AQT	1.8
2AR6	1.8
2ARB	1.8
2ARE	1.8
2ARX	2
2AS1	1.55
2AS2	1.45
2AS3	1.4
2AS4	1.3
2AS6	1.45
2ATJ	2
2AUY	1.95
2AYR	1.9
2AZL	2.8
2AZU	1.9
2B0Z	2.7
2B10	2.8
2B11	2.3
2B12	3.02
2BCN	1.7
2BCX	2
2BFN	1.6
2BJY	2.6
2BK6	2.19
2BKC	2.3
2BKI	2.9
2BLG	2.46
2BNP	2.7
2BNS	2.5
2BOQ	1.33
2BOZ	2.4
2BVE	2.2
2BVJ	2.1
2BW1	1.81
2C2S	1.4
2C2T	1.5
2C6H	2.35
2C7X	1.75
2C9U	1.24
2C9V	1.07
2CA0	2.85
2CBS	2.1
2CBV	1.95
2CCP	2.2
2CD2	1.9
2CEP	2.2
2CEQ	2.14
2CER	2.29
2CF7	1.5
2CL4	1.8
2CP4	2.1
2CPP	1.63
2CTV	1.95
2CWM	1.95
2CY6	2
2CYP	1.7
2D0D	1.65
2D3S	2.35
2D6L	2.5
2D6M	1.6
2D6N	2
2D6O	1.78
2D6P	2.7
2D7F	2.31
2DHC	2.3
2DHE	2.13
2DHF	2.3
2DM5	1.7
2DRC	1.9
2DTW	2.4
2DTY	2.65
2DU0	2.7
2DU1	2.6
2DUX	1.6
2DUZ	1.6
2DV0	1.62
2DV9	2.48
2DVA	2.2
2DVB	2.25
2DVD	2.25
2DVF	2.74
2DVG	2.78
2E2R	1.6
2E39	1.3
2E3A	1.3
2E3B	1.3
2E51	2.5
2E53	2.4
2E7Q	2.75
2E7T	2.65
2EAW	2.88
2EDA	2.19
2EDC	2.3
2ENR	2.35
2EUN	1.7
2EUO	1.45
2EUP	1.4
2EUQ	1.3
2EUR	1.39
2EUS	1.55
2EUT	1.12
2EUU	1.45
2EWP	2.3
2F2K	1.94
2F38	2
2F3Y	1.45
2F3Z	1.6
2F7M	2.3
2F84	2.1
2F89	2.6
2F8C	2.2
2F8Z	2.6
2F92	2.15
2F94	1.94
2F9K	2.06
2FDU	1.85
2FDV	1.65
2FDW	2.05
2FDY	1.95
2FE6	1.5
2FER	1.7
2FEU	1.7
2FM0	2
2FM5	2.03
2FR3	1.48
2FRZ	2.1
2FS6	1.35
2FS7	1.55
2FZ8	1.48
2FZ9	1.6
2FZB	1.5
2FZD	1.08
2FZH	2.1
2FZI	1.6
2G1N	2.9
2G1O	2.7
2G1R	2.42
2G1S	2.5
2G1Y	2.5
2G20	2.4
2G22	2.5
2G4H	2
2G4I	2.4
2G78	1.7
2G79	1.69
2G7B	1.18
2G94	1.86
2GAL	2
2GB2	1.25
2GBA	0.92
2GBT	1.7
2GC4	1.9
2GC7	1.9
2GGN	1.35
2GHC	1.25
2GHD	1.4
2GHE	1.75
2GHH	2.013
2GHK	1.999
2GHZ	1.6
2GI0	1.7
2GJ5	2.4
2GMR	2.5
2GND	2.25
2GNM	1.95
2GNT	2.02
2GNU	2.2
2GP7	2.45
2GPO	1.95
2GPP	2.6
2GPU	1.7
2GPV	2.85
2GQX	2.1
2GR6	2.3
2H7Q	1.5
2H7R	2.1
2H7S	2.15
2HAD	1.9
2HD1	2.23
2HDJ	2
2HE5	2.9
2HE8	1.9
2HEJ	1.35
2HG3	2.7
2HG9	2.45
2HH1	2.55
2HHK	2.5
2HIT	2.75
2HJ6	3
2HN9	2.12
2HPD	2
2HRD	1.7
2HSW	1.99
2HTN	2.5
2HV5	1.59
2HVC	2.1
2HVN	1.58
2HVO	1.65
2HWB	3
2HWC	3
2HWU	2.91
2I4Q	2.3
2I5N	1.96
2I8A	1.64
2IBZ	2.3
2IDQ	0.9
2IDS	1
2IHQ	2
2IJ3	1.9
2IJ5	1.6
2IJ7	1.9
2IKG	1.43
2IKH	1.55
2IKI	1.47
2IKJ	1.55
2IKO	1.9
2IKU	2.6
2IL2	2.24
2INE	1.9
2INQ	2.2
2INZ	1.95
2IOG	1.6
2IPF	1.85
2IPG	1.9
2IPJ	1.8
2IQ0	1.95
2IQ5	1.9
2IQD	2
2IS7	1.7
2ISF	2
2IWE	2.83
2IX7	2.5
2IY4	2.31
2J12	1.5
2J1K	2.3
2J24	2.1
2J27	1.15
2J55	2.15
2J56	2.1
2J57	2.25
2J75	1.85
2J7H	1.95
2J8C	1.87
2J8D	2.07
2J8T	0.82
2JAL	1.9
2JBL	2.4
2JCW	1.7
2JIY	2.2
2JJ0	2.8
2JKW	1.6
2LTN	1.7
2MTA	2.4
2NVC	1.65
2NVD	1.55
2NW4	3
2O5G	1.08
2O60	1.55
2OC4	2.592
2OEC	2.194
2OG1	1.6
2OUN	1.56
2OUP	1.56
2OUQ	1.9
2OUR	1.45
2OUS	1.45
2OUU	1.52
2OUV	1.56
2OUY	1.9
2OUZ	2
2OV0	0.75
2OVU	1.5
2OW4	1.6
2OXF	1.76
2OZ7	1.8
2OZQ	1.8
2P4J	2.5
2P5N	1.8
2PCB	2.8
2PCC	2.3
2PD5	1.6
2PD9	1.55
2PDB	1.6
2PDC	1.65
2PDF	1.56
2PDG	1.42
2PDH	1.45
2PDI	1.55
2PDJ	1.57
2PDK	1.55
2PDL	1.47
2PDM	1.75
2PDN	1.7
2PDP	1.65
2PDQ	1.73
2PDU	1.55
2PDW	1.55
2PDX	1.65
2PDY	1.65
2PEL	2.25
2PEV	0.9
2PF8	0.85
2PFH	0.85
2PG5	1.95
2PG6	2.53
2PG7	2.8
2PGA	1.74
2PHF	2.1
2PHR	1.9
2PHT	2.1
2PHU	2.2
2PHW	1.8
2PHX	1.8
2PIO	2.03
2PIP	1.8
2PIQ	2.4
2PIR	2.1
2PIT	1.76
2PIU	2.12
2PIV	1.95
2PIW	2.58
2PIX	2.4
2PKL	2.49
2PKY	1.55
2PLV	2.88
2PRC	2.45
2PU5	2.3
2PU7	2.07
2PUH	1.82
2PUJ	1.57
2PW3	1.56
2PZN	1
2Q2M	2.1
2Q2P	2.96
2Q39	2.5
2Q5B	1.45
2Q7O	2.9
2Q8Z	1.8
2QAB	1.89
2QAF	1.95
2QBL	1.8
2QBM	1.8
2QBN	1.75
2QBO	1.9
2QCG	1.75
2QCH	1.95
2QCL	1.85
2QCN	1.85
2QDK	1.62
2QK5	2.2
2QMD	1.65
2QMF	1.75
2QMG	1.89
2QP8	1.5
2QPY	2.5
2QXW	0.8
2QYN	1.57
2R04	3
2R06	3
2R07	3
2R24	2.194
2R24	1.752
2R28	1.86
2R56	2.8
2R9R	2.4
2RAC	1.3
2RBN	1.29
2RBO	1.29
2RBP	1.467
2RBQ	1.633
2RBR	1.433
2RBS	1.557
2RBT	1.24
2RBU	1.8
2RBV	1.39
2RBW	1.5
2RBX	1.5
2RBY	1.5
2RBZ	1.8
2RC0	1.5
2RC1	2.49
2RC2	1.5
2RCH	1.85
2RCL	2.41
2RCM	1.73
2RCR	3.1
2RGL	2.2
2RGM	1.55
2RHT	1.7
2RHW	1.57
2RI6	1.68
2RJ3	2.51
2RM2	3
2RMU	3
2ROM	2
2RR1	3
2RS1	3
2RS3	3
2RS5	3
2SOD	2
2TEP	2.5
2TSA	2.2
2TSB	2.3
2UU8	0.94
2UWH	2.8
2UWS	2.9
2UWT	2.5
2UWU	2.04
2UWV	2.13
2UWW	2.05
2UX1	1.8
2UX3	2.5
2UX4	2.51
2UX5	2.21
2UXJ	2.25
2UXK	2.31
2UXL	2.88
2UXM	2.7
2V01	2.15
2V02	2.2
2V0A	1.15
2V0T	2.2
2V15	2.1
2V2C	1.89
2V2I	2
2V2J	2.22
2V2N	1.55
2V2O	1.87
2V2S	1.37
2V5L	2.4
2VAY	1.94
2VB6	2.3
2VCF	1.8
2VCN	1.2
2VCS	1.68
2VF2	2.35
2VFD	1.4
2VFE	2.2
2VFF	1.7
2VFG	1.95
2VFH	2
2VFI	2.25
2VKA	2
2VKM	2.05
2VNX	1.5
2VNZ	1.3
2VO2	1.9
2VR6	1.3
2VR7	1.58
2VRJ	1.9
2VXI	1.91
2VZ7	3.2
2VZM	1.85
2W0O	1.5
2W3A	1.5
2W3B	1.27
2W3M	1.6
2W73	1.45
2W88	2.89
2W8C	1.8
2W8Y	1.8
2W9G	1.95
2W9H	1.48
2W9L	2.91
2WBG	1.85
2WBW	1.55
2WC3	2
2WC4	1.7
2WD4	1.4
2WEA	1.25
2WEB	1.5
2WEC	1.5
2WED	1.5
2WEL	1.9
2WEY	2.8
2WHW	2.2
2WI9	2
2WJM	1.95
2WJN	1.86
2WKK	1.5
2WKO	1.97
2WUD	2.1
2WUE	1.8
2WUF	1.9
2WUG	1.8
2WX5	2.63
2WXD	1.6
2YAS	1.72
2YXP	1.53
2YY2	2.8
2YZ4	2.2
2Z4J	2.6
2Z5P	1.65
2Z5R	2.5
2Z7U	2.1
2Z7W	1.8
2Z7Y	1.55
2Z7Z	1.85
2Z97	1.8
2ZA1	2.65
2ZA6	1.75
2ZA7	1.4
2ZA8	1.4
2ZAS	2
2ZAW	1.55
2ZAX	1.6
2ZBS	1.8
2ZG7	1.7
2ZG8	1.6
2ZG9	1.75
2ZGK	3
2ZGL	1.9
2ZGM	1.9
2ZGN	2.5
2ZGO	2
2ZGP	2.7
2ZGQ	1.9
2ZGR	1.9
2ZGS	1.9
2ZGU	2.4
2ZHR	2.5
2ZKC	1.7
2ZKX	2.72
2ZKY	2.4
2ZMK	2.5
2ZML	2.65
2ZMN	2.9
2ZOW	1.45
2ZUH	1.55
2ZUI	1.5
2ZUJ	1.6
2ZWT	1.35
2ZWU	1.3
3APP	1.8
3ATJ	2.2
3AZU	2.1
3B5R	1.8
3B65	1.8
3B66	1.65
3B67	1.9
3B68	1.9
3B7L	1.95
3BAR	1.9
3BCJ	0.78
3BEN	1.65
3BGG	1.93
3BGJ	2
3BGS	2.099
3BLG	2.56
3BPW	1.7
3BQV	1.5
3BUR	1.62
3BUV	1.35
3BV7	1.79
3BVE	1.8
3BVF	1.5
3BVI	2
3BVJ	1.8
3BVK	1.5
3BVL	1.8
3BXL	2.3
3C6X	1.05
3C6Y	1.25
3C6Z	1.05
3C70	1.05
3C74	2.38
3C7Z	1.67
3C80	1.99
3C81	1.85
3C82	1.68
3C83	1.84
3C8Q	1.64
3C8R	1.8
3C8S	1.68
3CAQ	2.2
3CAS	2
3CAV	1.9
3CBS	2
3CCP	2.2
3CCX	2.3
3CD2	2.5
3CDO	1.87
3CDQ	1.68
3CDR	1.7
3CDT	1.63
3CDV	1.73
3CIB	1.72
3CIC	1.75
3CID	1.8
3CLI	1.8
3CLN	2.2
3CMF	1.9
3COT	2.03
3CP4	2.3
3CPP	1.9
3CQP	1.95
3CR6	1.22
3CSE	1.6
3CV6	2.1
3CVB	1.4
3CVC	1.72
3CVD	1.5
3CWK	1.6
3CX5	1.9
3CXH	2.5
3CXV	1.7
3CXX	1.9
3CXY	1.45
3CXZ	1.08
3CY0	1.9
3CY1	1.75
3D1V	2.7
3D38	3.21
3D4K	1.8
3D95	1.2
3D96	1.71
3D97	1.5
3DAU	1.5
3DDO	1.5
3DF9	1.95
3DJF	2.302
3DN5	1.45
3DOP	2
3DPS	1.8
3DRC	1.9
3DSI	1.6
3DSJ	1.6
3DSK	1.55
3DSY	3
3DTA	3.2
3DTR	3.1
3DTS	3.1
3DU2	3.1
3DU3	2.8
3DUQ	2.7
3DYS	2.3
3E0Q	1.9
3E1J	2.7
3E1L	2.5
3E1M	2.7
3E1N	2.8
3E1O	2.95
3E1P	2.4
3E1Q	2.6
3E2C	1.8
3E9R	1.85
3E9Z	2.31
3EAU	1.82
3EB3	2
3EB4	2
3EBS	2.15
3ECU	1.9
3ECV	1.9
3ECW	2.15
3EEJ	2.11
3EEK	2.03
3EEL	1.95
3EEM	2.11
3EGM	2.1
3EIG	1.7
3EKB	2.3
3ENR	2.4
3ERD	2.03
3ERT	1.9
3EWT	2.4
3EWU	1.6
3EWV	2.6
3EWW	1.1
3EWZ	1.4
3EX1	1.4
3EX2	1.55
3EX3	1.45
3EX4	1.24
3EX6	1.3
3F0B	2.1
3F0Q	2.08
3F0S	2.7
3F0U	1.6
3F0V	2.35
3F0X	2.6
3F4V	1.65
3AHV	1.89
3F5I	1.89
3F5J	1.95
3F5K	1.8
3F5L	1.37
3F8A	1.95
3F8V	1.08
3F8W	2.3
3F8Y	1.45
3F8Z	2.01
3F91	1.9
3F9D	2
3FA0	1.09
3FA7	1.9
3FAD	1.2
3FAZ	1.9
3FB1	2.002
3FEL	1.85
3FEN	1.56
3FEP	2.6
3FI5	1.53
3FI6	1.8
3FJN	2.3
3FJW	2.8
3FKG	1.81
3FM1	1.78
3FM4	2.11
3FM6	1.13
3FMU	1.04
3FNQ	1.85
3FPY	2.1
3FQ0	1.69
3FQ1	1.9
3FQ2	1.91
3FQC	2.35
3FQF	1.77
3FQO	2.09
3FQV	1.85
3FQY	1.9
3FQZ	1.72
3FRA	2.35
3FRB	2
3FRD	2.1
3FRE	2.2
3FRF	2.2
3FS6	1.23
3FW4	2.3
3FW5	2.3
3FWG	1.55
3FY8	2.2
3FY9	2.25
3FYV	2.2
3FYW	2.1
3G0W	1.95
3G1R	1.701
3G3D	1.7
3G43	2.1
3G4I	1.9
3G4K	1.95
3G4L	2.5
3G58	2.05
3G5E	1.8
3G5F	1.4
3G5H	1.4
3G7F	2.5
3GAL	1.9
3GB9	2.3
3GGS	2.52
3GHC	1.3
3GHQ	2.7
3GHR	1
3GHS	1
3GHT	1.1
3GHU	1.2
3GHV	1.3
3GHW	1.24
3GI2	1.53
3GN4	2.7
3GOF	1.45
3GP2	1.46
3GW5	2
3GYF	1.7
3GZO	2.1
3GZP	3.1
3HQ5	2.1
3HR4	2.5
3HT6	1.59
3HT7	1.7
3HT8	1.6
3HT9	2.02
3HTB	1.81
3HTD	1.4
3HTF	1.85
3HTG	1.26
3HU8	1.8
3HU9	1.46
3HUA	1.4
3HUK	1.29
3HUQ	1.45
3I17	1.68
3I8A	2.41
3IAK	2.8
3IBA	2.4
3ICK	2.4
3ICM	2.2
3ICN	2.4
3ICZ	2.15
3ID0	2.81
3IE9	2.1
3IEA	2.2
3IEX	2.05
3IN2	2.6
3JT2	2.1
3JTB	1.8
3JTD	2.57
3JVT	2.1
3K3E	2.7
3K3H	2.5
3K4S	2.05
3K8O	2.4
3K8Q	2.5
3KBA	2
3KM4	1.9
3KMX	1.7
3KMY	1.9
3KN0	1.9
3KRA	1.9
3KRC	2.3
3KRF	2.2
3KRO	1.95
3KRP	2.42
3L0K	1.34
3L0N	1.74
3L3X	1.55
3L45	1.8
3L45	1.5
3L58	1.8
3L59	2
3L5D	1.75
3L5E	1.53
3L5F	1.7
3L63	1.5
3LNM	2.9
3LZM	1.7
3PRC	2.4
3SOD	2.1
3TIM	2.8
3YAS	1.85
4ATJ	2.5
4AZU	1.9
4CCP	2.2
4CCX	1.9
4CD2	2
4CLN	2.2
4CP4	2.1
4CPP	2.11
4DFR	1.7
4GAL	1.95
4LZM	1.7
4PNP	1.8
4RCR	2.8
4RHV	3
4TIM	2.4
4YAS	2
5AZU	1.9
5CCP	2.2
5CNA	2
5CP4	1.75
5CPP	2.08
5GAL	2
5LZM	1.8
5PRC	2.35
5TIM	1.83
5YAS	2.2
6ATJ	2
6CCP	2.2
6CP4	1.9
6CPP	1.9
6LZM	1.8
6PRC	2.3
6TIM	2.2
6YAS	2.2
7ATJ	1.47
7CCP	2.2
7CPP	2
7DFR	2.5
7LZM	1.8
7PRC	2.65
7YAS	1.75
8CPP	2.1
8TIM	2.5
